# Supplementary material for: Variations in Total Protein and Amino Acids in the Sequenced Sorghum Mutant Library
Source: Plants (Basel). 2023 Apr 15;12(8):1662. doi: 10.3390/plants12081662 (PMC10142022; doi:10.3390/plants12081662)
Supplement: Supplementary file 1 [file plants-12-01662-s001.zip]

Archive with 1 entries (1 files):
- plants-2309114-supplementary.pdf
